# Supplementary material for: Identification of the molecular subgroups in asthma by gene expression profiles: airway inflammation implications
Source: BMC Pulm Med. 2022 Jan 9;22:29. doi: 10.1186/s12890-022-01824-3 (PMC8742931; doi:10.1186/s12890-022-01824-3)
Supplement: Supplementary file 2 — Additional file 2: Table S2. The details of the genes in each of the WGCNA modules. [file 12890_2022_1824_MOESM2_ESM.xls]

## Sheet: Sheet1
WGCNA module	Gene symbol
yellow	CAMK1
yellow	CD300LB
yellow	CEBPE
yellow	CLC
yellow	FFAR3
yellow	FHL3
yellow	VSTM1
turquoise	ADCY2
turquoise	AGMAT
turquoise	AHR
turquoise	ANKRD30B
turquoise	ARID3B
turquoise	ATG10
turquoise	ATP6V1B1
turquoise	CACNG2
turquoise	CAMK2B
turquoise	CEP152
turquoise	CIDEA
turquoise	DMWD
turquoise	E2F6
turquoise	ELAVL4
turquoise	EOMES
turquoise	EVI5
turquoise	FGF9
turquoise	GABRB1
turquoise	GALNT3
turquoise	GFOD1
turquoise	HSD17B7
turquoise	HTR3B
turquoise	IL18
turquoise	IPP
turquoise	ISL1
turquoise	KIAA0408
turquoise	KIF19
turquoise	L2HGDH
turquoise	LEP
turquoise	LHX2
turquoise	LMOD3
turquoise	LRRFIP1
turquoise	LRTM1
turquoise	MCM8
turquoise	MFSD11
turquoise	MSX1
turquoise	NEDD4L
turquoise	PDE7B
turquoise	PRICKLE1
turquoise	RNF150
turquoise	SEMA6A
turquoise	SEZ6
turquoise	SLC5A8
turquoise	STON1
turquoise	STOX2
turquoise	TDRD1
turquoise	TMEM14A
turquoise	UGT2B7
turquoise	USP49
turquoise	YRDC
turquoise	ZNF14
turquoise	ZNF223
turquoise	ZNF786
grey	ATG16L2
grey	B3GNT8
grey	CAMP
grey	CCL2
grey	CCL22
grey	CCL24
grey	CCR7
grey	CD302
grey	CD93
grey	CEACAM1
grey	CHST7
grey	CPD
grey	CRISPLD2
grey	CST7
grey	CYFIP2
grey	ENO2
grey	ETS2
grey	FSCN1
grey	GPD1
grey	GPR132
grey	HDC
grey	HES4
grey	HIP1
grey	HLA-DRB1
grey	HOXB7
grey	HSPA6
grey	IFI27
grey	IGFBP2
grey	IL3RA
grey	IRAK3
grey	IRF2BP2
grey	IVNS1ABP
grey	JARID2
grey	KCNJ2
grey	LAMP3
grey	LY86
grey	MARCKSL1
grey	NFE2
grey	NFKB2
grey	NLRP3
grey	OLIG1
grey	OLIG2
grey	ORM1
grey	ORM2
grey	P2RY8
grey	PELI2
grey	PGLYRP1
grey	PIM2
grey	RAB3IL1
grey	S100P
grey	SAMSN1
grey	SLC19A3
grey	SLC7A11
grey	SLCO4A1
grey	SPARC
grey	SPINK1
grey	SPP1
grey	SPRR1B
grey	STK39
grey	TAGAP
grey	TCEA3
grey	TGM3
grey	THBS1
grey	TKTL1
grey	TMEM154
grey	TNFAIP3
grey	TNFSF14
grey	TPSB2
grey	TRIB1
grey	UPB1
grey	ZC3H12A
grey	ZNF395
green	IL18RAP
green	MXD1
green	PELI1
green	TREML2
brown	ADAM8
brown	C15orf39
brown	CORO1A
brown	DDIT4
brown	DENND3
brown	ICAM3
brown	PADI4
brown	PRR7
brown	TMEM71
brown	YPEL3
brown	ZDHHC18
blue	ADORA2A
blue	DNAH17
blue	GK
blue	GPR84
blue	IER3
blue	IRAK2
blue	ISG20
blue	MARCKS
blue	MLLT6
blue	NINJ1
blue	PHACTR1
blue	PI3
blue	PLAU
blue	TNFRSF1B
blue	TNIP1
